# Supplementary material for: A portable air quality monitoring unit and a modular, flexible tool for on-field evaluation and calibration of low-cost gas sensors
Source: HardwareX. 2021 May 8;9:e00198. doi: 10.1016/j.ohx.2021.e00198 (PMC9041264; doi:10.1016/j.ohx.2021.e00198)
Supplement: Supplementary data 2 [file mmc2.xlsx]

## Sheet: Foglio1
Designator	Component	Number	Cost per unit -currency	Total cost -	Source of materials	Material type
				currency
EC400C7	Enclosure	1	10	10	www.amazon.it	ABS
137-3331	Raspberry 3 B+	1	37.65€	37.65€	it.rs-online.com	Electronic component
413-673	AC/DC power adapter	1	11.27€	11.27€	it.rs-online.com	Electronic component
TS8GUSDCU1	SD card 8 Gb class 10	1	5.99€	5.99€	www.amazon.it	Electronic component
769-8736	Plastic sheet	1	13.80€	13.80€	it.rs-online.com	PC
Total cost				78.71€
