# Supplementary material for: A portable air quality monitoring unit and a modular, flexible tool for on-field evaluation and calibration of low-cost gas sensors
Source: HardwareX. 2021 May 8;9:e00198. doi: 10.1016/j.ohx.2021.e00198 (PMC9041264; doi:10.1016/j.ohx.2021.e00198)
Supplement: Supplementary data 3 [file mmc3.xlsx]

## Sheet: Foglio1
Designator	Component	Number	Cost per unit -currency	Total cost -	Source of materials	Material type
				currency
C1, C10,C12	KEMET C0805C104Z5VACTU	3	0.08€	0.24€	digikey.com	Electronics
C2, C5, C6, C7, C8, C15, C20	KEMET C0805C106K8PACTU	7	0.13€	0.91€	digikey.com	Electronics
C3, C4	KEMET C0805C220J5GACTU	2	0.08€	0.16€	digikey.com	Electronics
C9, C13, C14, C16, C17, C18, C19, C21, C22	KEMET C0805C103K1RACTU	9	0.08€	0.72€	digikey.com	Electronics
C11	KEMET C0805C475K9PACTU	1	0.17€	0.17€	digikey.com	Electronics
D1	BAV20WS-TP	1	0.17€	0.17€	digikey.com	Electronics
D2	PMEG3010EH	1	0.28€	0.28€	digikey.com	Electronics
J7	Harwin M22-7130542	1	1.16€	1.16€	digikey.com	Electronics
J22	Harwin M20-9773646	1	0.91€	0.91€	digikey.com	Electronics
L1	Murata LQW31HN33NJ03L	1	0.62€	0.62€	digikey.com	Electronics
Q1	IRLML9301TRPBF	1	0.31€	0.31€	digikey.com	Electronics
Q2	DMP2160UW-7	1	0.23€	0.23€	it.rs-online.com	Electronics
Q3	ZXT11N20DFTA	1	0.5€	0.5€	digikey.com	Electronics
R1	RC0805FR-0710KL	1	0.08€	0.08€	digikey.com	Electronics
R2, R3, R6	CRGCQ0805F330R	3	0.80€	0.24€	digikey.com	Electronics
R4, R5, R7, R8, R11, R13	CRG0805F56K	6	0.08€	0.48€	digikey.com	Electronics
R9, R10	CRGCQ0805F22K	2	0.08€	0.16€	digikey.com	Electronics
R12	CRG0805F3K0	1	0.08€	0.08€	digikey.com	Electronics
R14, R15, R22, R23, R30, R31, R38, R39	EVM-2NSX80B55	8	0.74€	5.92€	digikey.com	Electronics
R16, R17, R24, R25, R32, R33, R40, R41	RC0805FR-070RL	8	0.08€	0.64€	digikey.com	Electronics
R18, R19, R20, R21, R26, R27, R28, R29, R34, R35, R36, R37, R42, R43, R44, R45	RC0805FR-07100KL	16	0.08€	1.28€	digikey.com	Electronics
S1	748-0866	1	1.00€	1.00€	it.rs-online.com	Electronics
PCB	LCSS PCB	1	4.88€	4.88€	pcbcart.com	PCB
U2	TC1047AVNBTR	1	0.51€	0.51€	digikey.com	Electronics
U3	HIH-5031-001S	1	22.63€	22.63€	digikey.com	Electronics
U4	PIC18F4685T-I/PT	1	7.45€	7.45€	digikey.com	Electronics
U5	LD29080DT33R	1	0.99€	0.99€	digikey.com	Electronics
U6	MCP73832T-3ACI/OT	1	0.46€	0.46€	digikey.com	Electronics
U7	FT232RL-REEL	1	3.74€	3.74€	digikey.com	Electronics
U8, U9	AD8609ARZ	2	4.20€	8.40€	digikey.com	Electronics
X1	AS-10.000-20-3030-SMD-TR	1	0.17€	0.17€	digikey.com	Electronics
Total cost				65.48€
