# Supplementary material for: A portable air quality monitoring unit and a modular, flexible tool for on-field evaluation and calibration of low-cost gas sensors
Source: HardwareX. 2021 May 8;9:e00198. doi: 10.1016/j.ohx.2021.e00198 (PMC9041264; doi:10.1016/j.ohx.2021.e00198)
Supplement: Supplementary data 4 [file mmc4.xlsx]

## Sheet: Foglio1
Designator	Component	Number	Cost per unit -currency	Total cost -	Source of materials	Material type
				currency
EC400C7	Enclosure	1	10	10	www.amazon.it	ABS
137-3331	Raspberry 3 B+	1	37.65€	37.65€	it.rs-online.com	Electronic component
413-673	AC/DC power adapter	1	11.27€	11.27€	it.rs-online.com	Electronic component
TS8GUSDCU1	SD card 8 Gb class 10	1	5.99€	5.99€	www.amazon.it	Electronic component
769-8736	Plastic sheet	1	13.80€	13.80€	it.rs-online.com	PC
282507365939	USB stick modem Hawei E303	1	11.63€	11.63€	www.ebay.it	Electronic component
1528-2171-ND	Prototype board	1	4.10€	4.10€	www.digikey.com	Electronic component
292-6875	Bus prototype board	1	7.50€	7.50€	it.rs-online.com	Electronic component
208-6677	PCB header male 2 rows 12 ways	4	2.32€	9.28€	it.rs-online.com	Electronic component
208-1688	PCB header female 3 ways	1	0.51€	0.51€	it.rs-online.com	Electronic component
C5SMF-GJF-CV0Y0792CT-ND	Green led	1	0.16€	0.16€	Digikey.com	Electronic component
C5SMF-RJF-CT0W0BB1-ND	Red led	1	0.12€	0.12€	Digikey.com	Electronic component
1516-QBL8Y30C-ND	Yellow led	1	0.34€	0.34€	Digikey.com	Electronic component
CF18JT120RCT-ND	Resistor 120 ohm	3	0.08€	0.24€	Digikey.com	Electronic component
681-6814	Pcb header female 4 ways	1	0.80€	0.80€	it.rs-online.com	Electronic component
2368-54-556-2-ND	Push-button	1	1.73€	1.73€	Digikey.com	Electronic component
765-5597	Pcb header female 2 ways	1	0.73€	0.73€	it.rs-online.com	Electronic component
Electronic board for analog signal conversion (option 1)	ADC board	1	28.33€	28.33€	www.abelectronics.co.uk	Electronic component
Electronic board for analog signal conversion (option 2)	LCSS USB adapter	1	65.48€	65.48€	See bill of materials below	Electronic component
Electronic board for analog signal conversion (option 3)	Multisensor board	1	240	240	www.tecnosens.it	Electronic component
Total cost (option 1)				144.18€
Total cost (option 2)				181.33€
Total cost (option 3)				355.85€
