# Supplementary material for: A portable air quality monitoring unit and a modular, flexible tool for on-field evaluation and calibration of low-cost gas sensors
Source: HardwareX. 2021 May 8;9:e00198. doi: 10.1016/j.ohx.2021.e00198 (PMC9041264; doi:10.1016/j.ohx.2021.e00198)
Supplement: Supplementary data 5 [file mmc5.xlsx]

## Sheet: Foglio1
Design file name/folder	File type/description	Open source license	Location of the file
/software/sentinair-S0_02022021.zip	Zipped System-image to install on Raspberry board	GNU GPL v3.0	https://doi.org/10.17632/jfhdt44kbs.1
/lcss/schematics	Orcad 10.5 schematic files of Lcss board	GNU GPL v3.0	https://doi.org/10.17632/jfhdt44kbs.1
/lcss/pcb project	Orcad 10.5 pcb layout files of Lcss board	GNU GPL v3.0	https://doi.org/10.17632/jfhdt44kbs.1
/lcss/pdf files	Pdf files of Lcss schematic and pcb layout	GNU GPL v3.0	https://doi.org/10.17632/jfhdt44kbs.1
/lcss/pdf files	Firmware of Lcss board	GNU GPL v3.0	https://doi.org/10.17632/jfhdt44kbs.1
/cad files/expansion.dxf	LibreCad file of the expansion board	GNU GPL v3.0	https://doi.org/10.17632/jfhdt44kbs.1
/cad files/chcklights.dxf	LibreCad file of the checklights board	GNU GPL v3.0	https://doi.org/10.17632/jfhdt44kbs.1
/cad files/basic.dxf	LibreCad file of the basic hardware configuration	GNU GPL v3.0	https://doi.org/10.17632/jfhdt44kbs.1
/cad files/typical.dxf	LibreCad file of the typical hardware configuration	GNU GPL v3.0	https://doi.org/10.17632/jfhdt44kbs.1
/cad files/enclosure-lid.dxf	LibreCad file of the enclosure lid	GNU GPL v3.0	https://doi.org/10.17632/jfhdt44kbs.1
/check light board	Orcad 10.5 schematic files of check light board	GNU GPL v3.0	https://doi.org/10.17632/jfhdt44kbs.1
/expansion board	Orcad 10.5 schematic files of expansion board	GNU GPL v3.0	https://doi.org/10.17632/jfhdt44kbs.1
