# Supplementary material for: A portable air quality monitoring unit and a modular, flexible tool for on-field evaluation and calibration of low-cost gas sensors
Source: HardwareX. 2021 May 8;9:e00198. doi: 10.1016/j.ohx.2021.e00198 (PMC9041264; doi:10.1016/j.ohx.2021.e00198)
Supplement: Supplementary data 7 [file mmc7.xlsx]

## Sheet: Foglio1
Hardware name	SentinAir
Subject area	• Educational Tools and Open Source Alternatives to Existing Infrastructure • air quality monitoring • sensor evaluation
Hardware type	• Measuring physical properties and in-lab sensors • Field measurements and sensors
Open Source License	GNU GPL v3.0
Cost of Hardware	78€ (basic version) - 315 € (maximum cost of typical version)
Source File Repository	Mendeley data https://doi.org/10.17632/jfhdt44kbs.1
