# Supplementary material for: A portable air quality monitoring unit and a modular, flexible tool for on-field evaluation and calibration of low-cost gas sensors
Source: HardwareX. 2021 May 8;9:e00198. doi: 10.1016/j.ohx.2021.e00198 (PMC9041264; doi:10.1016/j.ohx.2021.e00198)
Supplement: Supplementary data 9 [file mmc9.zip]

Archive with 1 entries (1 files):
- CHECK LIGHT BOARD.DSN
